# Supplementary material for: Early evolution of the ecdysozoan body plan
Source: eLife. 2024 Jul 8;13:RP94709. doi: 10.7554/eLife.94709 (PMC11231812; doi:10.7554/eLife.94709)
Supplement: Figure 3—source code 1. [file elife-94709-fig3-code1.zip]

Archive with 1 entries (1 files):
- eLife-VOR-RA-2023-94709/Figure 3Source code 1matrix.nex
