# Supplementary material for: Early evolution of the ecdysozoan body plan
Source: eLife. 2024 Jul 8;13:RP94709. doi: 10.7554/eLife.94709 (PMC11231812; doi:10.7554/eLife.94709)
Supplement: Figure 3—source code 1. [file elife-94709-fig3-code1.zip › eLife-VOR-RA-2023-94709/Figure 3Source code 1matrix.nex]

#NEXUS
[written Mon Oct 09 13:57:04 CST 2023 by Mesquite  version 3.61 (build 927) at DESKTOP-C1VQ2E9/10.10.4.3]

BEGIN TAXA;
	TITLE Taxa;
	DIMENSIONS NTAX=55;
	TAXLABELS
		Echinodermata Bryozoa Brachiopoda Phoronida Annelida Mollusca Sipuncula Wiwaxia Entoprocta Platyhelminthes Gastrotricha Gnathostomulida Micrognathozoa Chaetognatha Rotifera Nemertea Acosmia Arthropoda Tardigrada Onychophora Aysheaia Paucipodia Hallucigenia_sparsa Onychodictyon_ferox Cardiodictyon Microdictyon Luolishania Ovatiovermis Collinsium Facivermis Kerygmachela Diania Megadictyon Pambdelurion Hurdia Fuxianhuia Kinorhyncha Nanaloricidae Pliciloricidae Priapulus Xiaoheiqingella Eokinorhynchus Eopriapulites Ottoia Louisella Corynetis Maotianshania Eximipriapulus Cricocosmia Tabelliscolex Nematoda Nematomorpha Mafangscolex Saccorhytus Beretella 
	;

END;


BEGIN CHARACTERS;
	TITLE  Character_Matrix;
	DIMENSIONS  NCHAR=193;
	FORMAT DATATYPE = STANDARD RESPECTCASE GAP = - MISSING = ? SYMBOLS = "  0 1 2 3";
	MATRIX
Echinodermata        011001111111010----0010100000000000010010001100-000---00000-0000000000000---00-0--------00000000-00000000011111101100011100000100001????????00000000--000000-00--------------------0000000000-0-1
Bryozoa              01101111111100110000010110?00000000011010001000-000---00000-000000001110110000-0--------00000000-0--000000110110000000000000001000110?0101-000000000--000000-00--------------------0000000000-0-1
Brachiopoda          01101111111100100000010100000000000011010001200-000---00000-000000001100110100-0--------00000000-0--000000110110100000000000001000110?01111000000000--000000-00--------------------0000000000-0-1
Phoronida            01101111111100100000010100000000000011010001000-000---00000-0000000001000---00-0--------00000000-0--00000011011010000000000000100011????????00000000--000000-00--------------------0000000000-0-1
Annelida             01101111111100110000010111100000000010010001210-000---000111100000011110110110-0--------00000000-0--000000110010100000000000001000010001111000000000--000000-00--------------------0000000000-0-1
Mollusca             0110111111110011001101011110000000001001000120(0 1)0000---00001110?00001110010(0 1)00111--------11000000-0--000000110010000000000000001000010001111000000000--000000-00--------------------0000000000-0-1
Sipuncula            01101111111100110000010111100000000011011001?10-000---00?0101000000111100---00-0--------00000000-0--00000011001010000000000000100001????????00000000--000000-00--------------------0000000000-0-1
Wiwaxia              ???????????????????1??01????0???????1001000???0-?00---0??0??????0???????11010101--------?100?000-??????00011??????0????0??????1???0?????????00000000--000000-00--------------------000000000?--11
Entoprocta           011011111111001100110101111000000000110100010010000---00-00-0000000111100---00-0--------00000000-0--00000011000---000000000000100001????????00000000--000000-00--------------------0000000000-0-1
Platyhelminthes      0110111111110011001001011110000000000--10000300-000---00-0110000000101100---00-0--------00000000-0--00000011000---0000000000001000010001011000000000--000000-00--------------------0000000000-0-1
Gastrotricha         01101111111100110010010100000000000010010111?00-000---00-0110000000000-00---00-0--------00000000-0--00000011000---000000000000100001????????00000000--000000-00--------------------0000000000-0-1
Gnathostomulida      01101111111100100010010110?00000000010110001?00-000---00-0111100000000-00---00-1100--11000000000-0--00000011000---000000000000100001????????00000000--000000-00--------------------0000000000-0-1
Micrognathozoa       01?????1?11?001??0100?01???00000000010110101?00-000---00-0111?0000000??00---00-1?00--11000010000-0--00010011??0---00000000000010000?????????00000000--000000-00--------------------0000000000-0-1
Chaetognatha         01101111111100101100010100000000000010110101100-000---0000111110000000-00---00-1011110010001111110--111001111010000000000000001000010000000100000000--000000-00--------------------0000000000-0-1
Rotifera             0110111111110011110001010000000000001?11000???0-000---0000110110000110-00---00-1100--11100010000-0--11110011000---0000000000001000010000000100000000--000000-00--------------------0000000000-0-1
Nemertea             01101111111100110010010110100000000010010001000-000---0000110000000101100---00-0--??????00100(0 1)00-0--0000001100100-0000000000001000010001011000000000--000000-00--------------------0000000000-0-1
Acosmia              ??????????????0----0??01????0???????1000100???????0---0?????????0???????0---00-0--??????00000000-0--??000011??????0000?0??0???0???0?????????11000000--0000??-00--------------------000??100-?-0-?
Arthropoda           011011111111000----001010000000000001001000120111011000(0 1)11111000001000-10---00-0--??????00000000-0--0000001100100-000000000000100001111000000(0 1)111100--111101-00-----001001-111-100-00000000-1-0-1
Tardigrada           011011111111000----00101000000000000100(0 1)10010011101010101?110000001000-00---00-0--??????00000000-0--0000001100100-000000000000100001????????11001000--000000-00----100100000000000-0000010001-0-1
Onychophora          011011111111000----001010000000000001001000120111010010111111000001000-10---00-0--??????00000000-0--0000001100100-0000000000001000011110000010001000--000000-00----1101100001-0010000000000-1-0-1
Aysheaia             ??????????????0----0??01????????????1000100??????010000?????????00??????0---00-0--??????00000000-0--??000011??????0000?0??0???1???0?????????1?00?0?0--000000-010000100101000000000-00000100-?-0-1
Paucipodia           ??????????????0----0??01????????????1000100??????010000?????????00??????0---00-0--??????00000000-0--??000011??????0000?0??0???1???0?????????11000000--000000-00----1-10-----000000-00000?00-?-0-1
Hallucigenia_sparsa  ??????????????0----0??01????0???????1000100??????010000?????????00??????0---00-0--??????00000000-0--??000011??????0000?0??0???1???0?????????01001000--0000??-0110001100-----?00010000000100-?-001
Onychodictyon_ferox  ??????????????0----0??01????0???????1000100?????1010000?????????00??????0---00-0--??????00000000-0--?000011???????0000?0??0???1???0?????????1?001000--000000-0100011?0110000000000-00000?00-?-001
Cardiodictyon        ??????????????0----0??01????0???????1000100?????1010000?????????00??????0---00-0--??????00000000-0--?000011???????0000?0??0???1???0?????????1?001000--000000-0100101?00-----000010000000?00-?-0-1
Microdictyon         ??????????????0----0??01????0???????1000100?????1010000?????????00??????0---00-0--??????00000000-0--?000011???????0000?0??0???1???0?????????1?000000--000000-0101001?10-----000000-00000?00-1-0-1
Luolishania          ??????????????0----0??01????0???????1000100?????1010000?????????00??????0---00-0--??????00000000-0--?000011???????0000?0??0???1???0?????????1?001000--000000-0110001?0110000000011100000?00-?-0-1
Ovatiovermis         ??????????????0----0??01????0???????1000100?????1010000?????????00??????0---00-0--??????00000000-0--?000011???????0000?0??0???1???0?????????1?001000--000000-00----1?0??????000011100000?00-?-0-1
Collinsium           ??????????????0----0??01????0???????1000100?????1010000?????????00??????0---00-0--??????00000000-0--?000011???????0000?0??0???1???0?????????1?00?000--000000-0110001?0110000000011100000?00-?-001
Facivermis           ??????????????0----0??01????0???????1000100?????1010000?????????00??????0---00-0--??????00000000-0--?000011???????0000?0??0???1???0?????????1?001000--000000-00----0-0??????000010100001?00-?-0-1
Kerygmachela         ??????????????0----0??01????0???????1000100?????1010000?????????00??????0---00-0--??????00000000-0--?000011???????0000?0??0???1???0?????????1?01?000--000000-010000-?0101000001000-00000?00-?-0-1
Diania               ??????????????0----0??01?????????????????0???????010000?????????00??????0---00-?????????000?000000--??000011???????????0??????1???0?????????1???0000--000000-?0----0?10-----000000-00000?00-?-0-1
Megadictyon          ??????????????0----0??01????0???????1000100??????010000?????????00??????0---00-0--??????00000000-0--??000011??????0000?0??0???1???0?????????11010000--000000-00----??0101000000000-00000?00-?-0-1
Pambdelurion         ??????????????0----0??01????0???????1001000??????010000?????????00??????0---00-0--??????00000000-0--??000011??????0000?0??0???1???0?????????11010000--000000-00----0?0101000001100-00000100-?-0-1
Hurdia               ??????????????0----0??01???????????????100???????011000?????????00??????0---00-0--??????000?0000-0--??000011??????0000?0??0???1???0?????????110?0100--11010?-00----?00101111?01100-00000100-?-0-1
Fuxianhuia           ??????????????0----0??01????0???????1000000??????011000???110??000??????0---00-0--??????00000000-0--??000011??????0000?0?00???1???0?????????0?110100--111101-00-----0011011011-1-0-00000000-?-0-1
Kinorhyncha          011011111111000----0010100000000000010001001??10100---00-?100001111000-00---00-0--??????00000000-0--00000011000---000000000000100001????????0100000100000000010--------------------00000100-1-0-1
Nanaloricidae        011011111111000----0010100000000000010001001??10110---00-0110001111000-00---00-0--??????00000000-0--00000011000---000000000000100001????????0100000000000000110--------------------00000100-1-0-1
Pliciloricidae       011011111111000----0010100000000000010001001??10110---00-0110001111000-00---00-0--??????00000000-0--00000011000---000000000000100001????????0000000000000000110--------------------00000100-1-0-1
Priapulus            011011111111000----00101000000000000100010011011110---00-01000011110?0-00---00-0--??????00000000-0--00000011000---000000000000100001101000001100000001000000010--------------------10000100-1-0-1
Xiaoheiqingella      ??????????????0----0??01????????????1000100??????00---0?????????1???????0---00-0--??????0000000000--??000011??????0000?0??0???1???0?????????1100000001000000010--------------------10000100-?-0-1
Eokinorhynchus       ??????????????0----0??01???????????????010???????00---0?????????1???????0---00-0--??????0?0?0000-0--??000011??????0000?0??????1???0?????????110?000000000000010--------------------0000010001-011
Eopriapulites        ??????????????0----0??01???????????????010???????00---0?????????1???????0---00-0--??????0?0?0000-0--??000011??????0000?0??????1???0?????????110?0000000000??010--------------------000001-0-1-0-1
Ottoia               ??????????????0----0??01????0???????1000100??????00---0?????????1???????0---00-0--??????00000000-0--??000011??????0000?0??0???1???0?????????1100000000000000010--------------------001001-0-?-0-1
Louisella            ??????????????0----0??01????0???????1000100??????00---0?????????1???????0---00-0--??????00000000-0--??000011??????0000?0??0???1???0?????????1100000010000000010--------------------010001-0-?-0-1
Corynetis            ??????????????0----0??01????0???????1000100??????00---0?????????1???????0---00-0--??????00000000-0--??000011??????0000?0??0???1???0?????????1100000010000000010--------------------000001-0-?-011
Maotianshania        ??????????????0----0??01????0???????1000100??????00---0?????????1???????0---00-0--??????00000000-0--??000011??????0000?0??0???1???0?????????1100000000000000010--------------------0001010101-0-1
Eximipriapulus       ??????????????0----0??01????0???????1000100??????00---0?????????1???????0---00-0--??????00000000-0--??000011??????0000?0??0???1???0?????????1100000000000000010--------------------000001000?-011
Cricocosmia          ??????????????0----0??01????0???????1000100?????100---0?????????1???????0---00-0--??????00000000-0--??000011??????0000?0??0???1???0?????????11000000000000000110001----------------01010100-1-011
Tabelliscolex        ??????????????0----0??01????0???????1000100?????100---0?????????1???????0---00-0--??????00000000-0--??000011??????0000?0??0???1???0?????????11000000000000000110100----------------00010100-1-0-1
Nematoda             011011111111000----00101000000000000100010012010100---00-0100001001000-00---00-0--??????00000000-0--00000011000---000000000000100001????????1?000010--000010-00--------------------00000100-1-0-1
Nematomorpha         011011111111000----00101000000000000100010011010100---00-0100000001000-00---00-0--??????00000000-0--00000011000---000000000000100001????????1?000000--000010-00--------------------00010100-1-0-1
Mafangscolex         ??????????????0----0??01????0???????1000100?????100---0?????????1???????0---00-0--??????00000000-0--??000011??????0000?0??0???1???0?????????11000000000000000110001----------------01010101-1-0-1
Saccorhytus          ??????????????0----0??01????0????0000001000?????100---00?0??????00?0-0-00---00-?00??????000-0000-0--??000011????0?0000?00?0???1?000?????????000000000-0000?--00--------------------00000110101000
Beretella            ??????????????0----???01????0????000??0?000??????00---?0?0??????00?0-0-00---0???????????000-0000-0--??000011????0??000?00?0???1?000?????????0?0000000-0000?--?0--------------------0?000110010110

;

END;
BEGIN ASSUMPTIONS;
	TYPESET * UNTITLED   =  unord:  1- 193;

END;

BEGIN MESQUITECHARMODELS;
	ProbModelSet * UNTITLED   =  'Mk1 (est.)':  1- 183;
END;

Begin MESQUITE;
		MESQUITESCRIPTVERSION 2;
		TITLE AUTO;
		tell ProjectCoordinator;
		timeSaved 1696831024257;
		getEmployee #mesquite.minimal.ManageTaxa.ManageTaxa;
		tell It;
			setID 0 4840158200669782734;
			tell It;
				setDefaultOrder  0 1 2 3 4 5 6 7 8 9 10 11 12 13 14 17 23 25 26 27 28 29 30 31 32 33 34 35 36 37 38 39 40 41 42 43 44 45 46 47 48 49 50 51 52 53 58 59 60 61 62 63 64 65 54;
				attachments ;
			endTell;
		endTell;
		getEmployee #mesquite.charMatrices.ManageCharacters.ManageCharacters;
		tell It;
			setID 0 6539978816679669829;
			mqVersion 361;
			checksumv 0 3 1290785853 null  getNumChars 193 numChars 193 getNumTaxa 55 numTaxa 55   short true   bits 15   states 15   sumSquaresStatesOnly 9941.0 sumSquares 9941.0 longCompressibleToShort false usingShortMatrix true   NumFiles 1 NumMatrices 1;
			mqVersion;
		endTell;
		getWindow;
		tell It;
			suppress;
			setResourcesState false false 100;
			setPopoutState 300;
			setExplanationSize 0;
			setAnnotationSize 0;
			setFontIncAnnot 0;
			setFontIncExp 0;
			setSize 2560 1313;
			setLocation -8 0;
			setFont SanSerif;
			setFontSize 10;
			getToolPalette;
			tell It;
			endTell;
			desuppress;
		endTell;
		getEmployee  #mesquite.charMatrices.BasicDataWindowCoord.BasicDataWindowCoord;
		tell It;
			showDataWindow #6539978816679669829 #mesquite.charMatrices.BasicDataWindowMaker.BasicDataWindowMaker;
			tell It;
				getWindow;
				tell It;
					setExplanationSize 30;
					setAnnotationSize 20;
					setFontIncAnnot 0;
					setFontIncExp 0;
					setSize 2460 1241;
					setLocation -8 0;
					setFont SanSerif;
					setFontSize 10;
					getToolPalette;
					tell It;
						setTool mesquite.charMatrices.BasicDataWindowMaker.BasicDataWindow.ibeam;
					endTell;
					setActive;
					setTool mesquite.charMatrices.BasicDataWindowMaker.BasicDataWindow.ibeam;
					colorCells  #mesquite.charMatrices.NoColor.NoColor;
					colorRowNames  #mesquite.charMatrices.TaxonGroupColor.TaxonGroupColor;
					colorColumnNames  #mesquite.charMatrices.CharGroupColor.CharGroupColor;
					colorText  #mesquite.charMatrices.NoColor.NoColor;
					setBackground White;
					toggleShowNames on;
					toggleShowTaxonNames on;
					toggleTight off;
					toggleThinRows off;
					toggleShowChanges on;
					toggleSeparateLines off;
					toggleShowStates on;
					toggleReduceCellBorders off;
					toggleAutoWCharNames on;
					toggleAutoTaxonNames off;
					toggleShowDefaultCharNames off;
					toggleConstrainCW on;
					toggleBirdsEye off;
					toggleShowPaleGrid off;
					toggleShowPaleCellColors off;
					toggleShowPaleExcluded off;
					togglePaleInapplicable on;
					togglePaleMissing off;
					toggleShowBoldCellText off;
					toggleAllowAutosize on;
					toggleColorsPanel off;
					toggleDiagonal on;
					setDiagonalHeight 80;
					toggleLinkedScrolling on;
					toggleScrollLinkedTables off;
				endTell;
				showWindow;
				getWindow;
				tell It;
					forceAutosize;
				endTell;
				getEmployee #mesquite.charMatrices.AlterData.AlterData;
				tell It;
					toggleBySubmenus off;
				endTell;
				getEmployee #mesquite.charMatrices.ColorByState.ColorByState;
				tell It;
					setStateLimit 9;
					toggleUniformMaximum on;
				endTell;
				getEmployee #mesquite.charMatrices.ColorCells.ColorCells;
				tell It;
					setColor Red;
					removeColor off;
				endTell;
				getEmployee #mesquite.categ.StateNamesStrip.StateNamesStrip;
				tell It;
					showStrip off;
				endTell;
				getEmployee #mesquite.charMatrices.AnnotPanel.AnnotPanel;
				tell It;
					togglePanel off;
				endTell;
				getEmployee #mesquite.charMatrices.CharReferenceStrip.CharReferenceStrip;
				tell It;
					showStrip off;
				endTell;
				getEmployee #mesquite.charMatrices.QuickKeySelector.QuickKeySelector;
				tell It;
					autotabOff;
				endTell;
				getEmployee #mesquite.charMatrices.SelSummaryStrip.SelSummaryStrip;
				tell It;
					showStrip off;
				endTell;
				getEmployee #mesquite.categ.SmallStateNamesEditor.SmallStateNamesEditor;
				tell It;
					panelOpen true;
				endTell;
			endTell;
		endTell;
		endTell;
end;
